# Supplementary material for: Subzero Temperature Storage to Preserve the Quality Attributes of Veiled Virgin Olive Oil
Source: Foods. 2023 Mar 13;12(6):1228. doi: 10.3390/foods12061228 (PMC10048678; doi:10.3390/foods12061228)
Supplement: Supplementary file 1 [file foods-12-01228-s001.zip]

Archive with 1 entries (1 files):
- foods-2252486-supplementary.pdf
